# Supplementary material for: Development of Rifampicin Eye Drops for the Treatment of Exudative Age-Related Macular Degeneration
Source: Pharmaceuticals (Basel). 2025 Apr 29;18(5):655. doi: 10.3390/ph18050655 (PMC12115180; doi:10.3390/ph18050655)
Supplement: Supplementary file 1 [file pharmaceuticals-18-00655-s001.zip]

Archive with 1 entries (1 files):
- pharmaceuticals-3552106-Figure S1.pdf
